# Supplementary material for: The role of contextual factors in avenues to recover from gambling disorder: a scoping review
Source: Front Psychol. 2024 Feb 12;15:1247152. doi: 10.3389/fpsyg.2024.1247152 (PMC10894926; doi:10.3389/fpsyg.2024.1247152)
Supplement: Supplementary file 3 [file Data_Sheet_2.XLSX]

## Sheet: Data extraction form
Data extraction form	Author(s)	Year	Type of study	Study design	N	Participants	Country	Definition of GD	Phenomena of interest	Description/operationalisation	Intervention	Results and conclutions	Explanation of finding(s)	Reviewers findings	Reviewers comments	Context and setting	Journal	Anything else?
Notes on variables:			Qualitative, quantitative, MM?			Characteristics of the sample - age, gender, recruited from interventions, waiting list, etc.?		How are the studied phenomenon defined?	Aims, objective - What is studied	How is the phenomenon operationalized (e.g., through assessment tools) or described (e.g., in the form of an interview guide or themes in qualitative analysis)? How is the phenomenon of interest measured?	How is the intervention described that is meant to trigger change? What is the rationale behind this?	What was found? The authors' thoughts on implications?	How to explain the findings and how to describe the implications of the findings?		What thoughts are we having?	Information related to the context of the study - geographical, cultural, demographic, characteristics associated with the people or the environment where the intervention takes place, etc.

## Sheet: Extracted information
Author(s)	Year	Type of study	Study design	N	Participants	Country	Definition of GD	Phenomena of interest	Description/operationalisation	Intervention	Results and conclutions	Explanation of finding(s)	Reviewers findings	Findings cont.	Findings cont. 2	Reviewers comments	Context and setting	Journal	Anything else?
		Qualitative, quantitative, MM?			Characteristics of the sample - age, gender, recruited from interventions, waiting list, etc.?		How are the studied phenomenon defined?	Aims, objective - What is studied	How is the phenomenon operationalized (e.g., through assessment tools) or described (e.g., in the form of an interview guide or themes in qualitative analysis)? How is the phenomenon of interest measured?	How is the intervention described that is meant to trigger change? What is the rationale behind this?	What was found? The authors' thoughts on implications?	How to explain the findings and how to describe the implications of the findings?				What thoughts are we having?	Information related to the context of the study - geographical, cultural, demographic, characteristics associated with the people or the environment where the intervention takes place, etc.
Key findings:	Mean (2016) Mode (2013)	Kvantitativ: 23 Kvalitativ: 8 Mixed Methods: 3		Mean: 68 Mdn: 27 Min/max: 1/471	Two biases related to participating population were identified. These were synthesised as Cultural biases and are related to Region and ethnicity and Gender perspectives.		Bruker DSM som er mer punktbasert enn ICD som er mer deskriptiv. > Mange av de samme screeningverktøyene før og etter innføringen av DSM 5, men kanskje en forskjell i synet på gambling som en mer «alvorlig» lidelse i både fagfeltet og samfunnet ellers? Flere studier, mer robuste design og gradvis flere RCTer.	Included studies aimed to explore treatment protocols, modes of delivery, add-on interventions and traits.					Study aims synthesised in studies that explored Protocols, Add-on interventions, Traits or Modes of delivery		Study findings were synthasised in three elements in avenues to recovery; Competence (e.g., knowledge, insight, awareness), Perception (e.g., sense, experience, pracsice) and Utilisation (e.g., master, employ, emobody)
Bouchard et al.	2017	Kvantitativ	Presenterer tre studier, hvorav Study 2), en pilot studie, vurderes relevant for aim	34	Study 2: Gender: 35 % women. Age: median age of 45 (SD = 12.6). Etnicity: 87% Canadian, 14% Natives Americans. Type of game: Video lottery or casino slot machines. Diskuterer ikke utfall i lys av kjønn, etnisitet eller type spill. Personer med DSM-4 GD (n = 34), 35 % kvinner, medianalder 45 år, rekruttert fra døgnbehandling for GD.	Canada	GD: People who suffer from gambling disorder (GD) are characterized by the inability to resist the urge to gamble, adversely affecting all aspects of their lives including their home, social, professional, and personal life	Study 2 - a pilot study documenting the potential of a minimal use of VR in CBT for GD. > Potensial in terms of VR exposure to induce craving (GCS) and CBT to reduce craving (GCS and 'MyTreatment')	Study 2: GCS (before and after treatment program), focus group interview with clinicians (get their impressions on the VR immersion and clinical issues)	CBT med VR-eksponering Beskrivelse: 1) cravings induced in VR compared to real gambling and a control game of skill with no money involved, 2) the usefulness of a treatment protocol with only two CBT sessions. using VR, 3) the safety of a four-session treatment program of CBT in VR. Begrunnelse: There have been various attempts in CBT to help gamblers practice therapeutic strategies in situations…	This technology was well accepted and used by our therapists, helping them work with patients’ who are more emotionally aroused during therapy sessions. It also helps identify elements that are useful for the therapy, namely high-risk situations. Cravings are induced at levels that are easily manageable by therapists during the sessions and that are not a cause for concern post-session.	The studies show that it is possible to induce a significant urge to gamble, as strong as that observed using a real video lottery terminal. A gradual progression in the number of sessions while keeping a watchful eye on potential adverse effects sets the stage for a more intensive use of VR with GD.	Add-ons	CBT with VR exposure	This technology was well accepted and used by our therapists, helping them work with patients’ who are more emotionally aroused during therapy sessions. It also helps identify elements that are useful for the therapy, namely high-risk situations. Cravings are induced at levels that are easily manageable by therapists during the sessions and that are not a cause for concern post-session.	Interessant tanke at VR kombinert med CBT kan rette behandlingen mer mot realistiske situasjoner preget av spille-urge		Frontiers in Psychiatry	Bra: Using VR in combination with traditional CBT has proven effective in a few studies, but these studies are all based on the therapeutic rationale of cue exposure [i.e., habituation leading to extinction of the conditioned response (19, 20)] and not on the goal of inducing emotions and cravings to practice CBT techniques
Boughton et al.	2016	Mixed Methods	Intervensjonsstudier (to piloter) med før-etter kartlegging Diagnostisk og psykometrisk kartlegging samt evaluering av behandlingsopplegget etter hver sesjonon "Inductive grounded theory approach (Braun and Clarke tematic analysis) to understand womens' perspectives of the workbook content and webinars"	11	Gender: 100 % women. Age: avarage age 56, range of 28 to 70 (SD: 9.7). Etnicity: 85 % white European descent. Type of game: Slot machines (73 %), lottery games and scratch tickets (31 %). Presenterer resultater for samenheng ml GD-skår og type spill, s. 1085. Rapporterer ikke forskjeller i utfall som funskjon av kjønn eller etnisitet. Kvinner (n = 11) med problematisk spilling, men uten annen alv…	Canada	GD: Defineres ikke spesifikt, men beskrives som at GD kommer til syne gjennom emotion, affective symptoms	This study explored the viability and effectiveness of a clinician-facilitated group using teleconferencing and visual access through Adobe Connect > Effectiveness in terms of impact of program (PSS, DASS-21), progress in stated treatment goals (post-session feedback), experience of personal growth (qualitative and quantitativ post-program feedback)	PSS (the degree to which situations in one’s life are appraised as stressful), DASS-21(depression, anxiety and stress), intratment feddback ratings of treatment module, gambling activity and treatment goal, post-treatment fedback on experiences and overall impressions (questions about self-esteem, moods, isolation and understanding, 5-point Likert scale). CPGI (GD severity)	Internettbasert CBT og psykoedukasjon Beskrivelse: The group webinar consisted of 12 webinar sessions over a three-month period. Tutorial Worbook Modules for the educational and practice component of the webinars The participants were asked to review the materials, complete the module worksheets, and email the completed feedback to the facilitator prior to the next scheduled webinar meeting. The …	In terms of clinical outcomes, the researchers anticipated positive progress on participants' stated gambling goals, positive personal growth and learning, improvement in terms of the perceived stress (PSS), depression and anxiety (DASS-21). Anticipated that the webinar group experience would add an additional opportunity for learning and growth beyond that offered by the actual contents of the w…	Funn diskuteres ikke opp mot tidligere forskning - diskusjonen består i en oppsummering	Modes	Internet based CBT	Dealing with Gambling The women reported that they were learning new and valuable ways to deal with their gambling. Many acknowledged the influence that it had in their lives and determination to change. Improved Coping As women were beginning to identify and become more aware of triggers and urges to gamble, learning to take steps to proactively change their gambling related behaviours, many spo…	Grundig beskrivelse av nytte med digitalt tilgjengelige og fleksible hjelpetiltak	Women took part in a clinician-facilitated group treatment using teleconferencing in conjunction with webinar technology (Adobe Connect) and a Tutorial Workbook designed by the first author. Pre- and post measures and post feedback, were gathered via email. Correspondence throughout the study was via email. Participation in intervention was via email and webinar.	International Journal of Mental Health and Addiction	We had three hypotheses: 1) that women in the program would make positive progress on their stated gambling goals when comparing their pre-program scores to their post-program scores; 2) that participants would report positive experiences of personal growth and learning in their quantitative feedback to the program; and 3) participants would report positive experience of personal growth and learn…
Castren et al.	2013	Kvantitativ	Oppfølgingsstudie med intervensjon Selvrapportert kartlegging før oppstart (baseline), etter avslutting (post-treatment), samt etter 6 og 12 måneder	471	Gender: 325 males and 146 females. Age: mean age 34.5 years (SD = 11.8). Etnicity: -. Type of game: slot machines (57%), betting games and lotto by Veikkaus (34.3%), miscellaneous internet games (30.1%). Presenterer gender differences in findings presented in Tabe 1 and related to Gambling types. Diskuterer ikke utfall som funskjon av etnisitet eller type spill. Menn (n= 326) og kvinner (n = 126)…	Finland	GD: Implisitt forståelse, viser til diagnosen	Aims to explore the impacts of Internet-based therapy for gambling-related problems > Gambling related problems in terms of problem gambling (NODS, 17 items) > Impacts in terms of gambling urge (1 item), control of gambling (1 item), gambling-related erroneous thoughts (14 items), social consequences of gambling, the level of alcohol consumption (AUDIT-C) and depression (MADRS-S).	NODS (maximum sum-score = 10), questions about social consequences (5-point likert scale, number of items not described), gambling urge (10-point likert scale), control (5-point likert scale), erroneous thoughts (yes/no), MADRS-S ('Montgomery Åsberg Depression Rating Scale', number of items or rating-scale not described) , AUDIT-C (3 items, Likert scale)	Internetbasert CBT Beskrivelse: Nettbasert kurs over 8 uker, med oppgaver, målinger og samtaler med terapeut. Åtte tematiske moduler i forløpet: psykoedukasjon, identifisere høyrisiko sit., id. av feilslutninger, sosiale konsekvenser mm. Begrunnelse: Kurs av denne typen gir økt tilgjengelighet, anonymitet, kostnadseffektivt mm.	An analysis of the PP-program indicated that the program significantly reduced gambling-related problems, gambling urge, and impaired control. It was also recognized that participants’ mood and handle over social situations improved along with decreased alcohol consumption following treatment. Early onset of gambling was assosiated with more erroneous gambling-related thoghts and higher alcohol c…	De 8 CBT-modulene dekker viktige områder som motivasjon, emosjoner til praksis/konsekvenser. Viser til andre studier som har funnet det samme. Kurset ga også sosial støtte (for dem som deltok i frivillige gruppedis.) Kurstilbudet var i regi av hjelpeorganisasjon. Skriver ikke ut nullfunn (rapporteres kun i Tables)	Modes	Internetbased CBT	Program bestående av Psycho education and enhancement of motivation, Recognition of high-risk situations and triggers, Identification of social consequences, Recognition of gambling related erroneous thoughts, Relapse prevention (clear prevention plan) > reduced GD-related problems, urge and impaired control, improved mood and handle over social situations	Hvorvidt funnene er farget av at deltakerne aktivt søkte hjelp? Ingen kontrollgruppe, kunne et annet innhold vært like virksomt? Kanskje stort frafall etter 6. og 12 måneder - hva skjedde med disse?. Hvem passer et slikt tilbud best for?	Kurs i regi av Hjelpelinjen (Peluuri). Annonsert på finske spillsider, og problemspillere som søkte hjelp, ble invitert med. Data bygger på de som deltok fra 2007-2011	Scandinavian Journal of Psychology	Studien ser også på utbredelsen av ulike pengespilltyper, men ser ikke på hvordan ulike spillertyper responderer på kurset
Christensen et al.	2013	Kvantitativ	Intervensjonsstudie med før-etter kartlegging av klinisk signifikant endring	24	Gender: 68.2 % female. Age: Range between 27 and 66 years (M= 46.5, SD= 11.6, Mdn = 50.5). Etnicity: Country of birth Australia (72.7%); Europe (13.6%) Asia (9.1%); New Zealand (4.5%). Type of game: EGMs (81.0%); Horse betting and/or other sports (19.0%); Casino (9.5%); Lotto (9.5%); Bingo (4.8%). Diskuterer ikke utfall i lys av kjønn, etnisitet eller type spill. Deltakere (68,2% kvinner) med pro…	Australia	GD: These issues [impacts on those who gamble, their families, and others in the community] include cognitive and health problems such as impaired psychological functioning and lower quality of life disorder which contains features of emotional dysregulation, impulsivity, identity disturbance, problematic interpersonal relationships, and suicidal/self harm behaviours ANDRE: Primary Clinical Outco…	Aims to investigate the effectiveness of a brief DBT program for problem gambling, focusing on the four process skills. > Effectiveness in terms of reduced gambling expenditure (4 items), increased DBT process skill use (CAMS, DTS, DERS, 6 items from PAI-BOR), reduced alcohol and drug use (AUDIT), treatment satisfaction (8-item)	K6 (Psychological distress), CAMS (Mindfulness), DTS (distress tolerence), DERS (emotional regulation) A subscale of the Borderline Personality Features Subscale (PAI-BOR) ‘negative relationships’ was used to measure changes in interpersonal effectiveness (skala fra 0 til 3). Gambling expenditure (yes/no questions of time, sessions, money), Client Satisfaction Questionnaire (4-point scale)	Dialektisk adferdsterapi Beskrivelse: 9 weeks of (brief) Dialectical Behavior Therapy (DBT). The treatment program was a substantially scaled down and modified version of the typical 6-to 12-month DBT approach. One group operated in each ofthe three services, and each group was co-facilitated by two problem gambling counsellors. Skills group sessions ran on aweekly basis across a 9-week period, w…	Non sig reduction in gambling behaviour, but pre to post-treatment results show: partichipants were abstinent/had reduced gambling (expenditure = 83.3%, number of sessions = 53.9%), and approximately one third of participants were non-gambling (expenditure/sessions). Sig. reduction in group-level psychological distress, and sig. increase in mindfulness and distress tolerence. Non sig. fall in emo…	The results from the current study show that DBT can be a useful intervention for participants who counsellors determine as ‘treatment resistant’ problem gamblers, particularly for reducing psychological distress. Specifically, mindfulness appears to be singularly effective. This finding is consistent with emerging evidence that mindfulness-based interventions can be successfully employed to trea…	Protocols	DBT	the first session devoted to assessment and providing study information and the remaining eight sessions focusing on skills training - Non sig reduction in gambling behaviour, but pre to post-treatment results show reduced or abstinence from gambling in majority of participants		Participants were recruited from the Gambler’s Help Service (a free, state-funded community counselling service) client base within the north-western region of Melbourne, Australia. This proof of concept program [DBT] was delivered by specialist gambling counsellors	Behaviour Change	Hypoteser: ...a brief DBT treatment for problem gambling will: (1) lower gambling expenditure (the results revealed no statistically significant changes in the number of gambling sessions or expenditure, although 83% of participants were either abstinent or had reduced their gambling expenditure); (2) increase DBT process skill use (mindfulness, distress tolerance, emotion dysregulation, and nega…
de Lisle et al.	2011	Kvalitativ	Kasusstudie med intervensjon	1	Gender: female. Age: 61. Etnicity: -. Type of game: electronic gaming machines Kvinne (61 år) med etablerte spilleproblemer, angst og depresjon.	Australia	GD: DSM 4: "pathological gambling is characterized “by recurrent and persistent maladaptive gambling behavior”	The current study aims to investigate the utility of MBCT for problem gambling (MBCT-PG) for a client experiencing gambling problems. > Utility in terms of reduced gambling (daily diary of gambling frequency, duration, and expenditure), improved psychological function (BAI-21, BDI-II), impact on mindfulness facets (FFMQ), participants acceptibility of the approach (daily diary of date, mindfulnes…	GSEQ (responses to high-risk situations), Mindfulness (FFMQ 39 ledd, fem faktorer), psychological function (BAI-21, BDI-II) GD: SCIP (bygger på DSM-5), behaviour (time, money)	Mindfulness Beskrivelse: Bygger på protokoll av Segal et al. (2002). 8 ukentlige sessions med terapeut, daglige mindfullnessøvelser (opptil 40 minutter), skrive dagbok. Begrunnelse: Mange faller fra i behandling. Mindfulness viser gode resultater, kan nå nye grupper og forhindre tilbakefall ved å vektlegge present-moment erfaringer	MBCT-PG significantly reduced gambling (frequency, duration, and expenditure) and significantly improved psychological functioning. Moderate improvement in three Mindfulness facets (Observing, Nonjudging, and Nonreactivity). Lauren considered MBCT-PG an acceptable approach. Lauren continued to experience urges to gamble during MBCT-PG, but successfully refrained from gambling by mindfully respond…	MBCT-PG targets habitual cognitions that lie largely outside conscious awareness - possible more effective than traditional CBT for this client because it more consistently impacted the underlying feelings and urges responsible for her gambling activity.	Protocols	Mindfulness	Session 1 to 4: focused on teaching mindfulness techniques […] Session 5 to 8: provided instruction in mindfully responding and dealing with gambling-related thoughts or feelings. […] complete a daily diary entry to record frequency and duration of her mindfulness practice - significantly reduced gambling (frequency, duration, and expenditure) and significantly improved psychological functioning.…	Litt kort follow-up periode når annen forskning viser at "psychological treatments for problem gambling report a 70% success rate at 1 year and 50% at 2 years (Pallesen et al., 2005)." Spennende med de mindfulness-områdene, og tanken om at M kan gi økt aksept for urges og forhindre at spillefølelsene blir for overveldende (CBT bygger mer på en forståelse av mennesker som rasjonelle- vet vi, så ha…	Kvinne med etablerte spilleproblemer, har testet andre CBT-tilbud før, men opplevd tilbakefall. Spilling som mestringsstrategi i harde perioder av livet	Clinical Case Studies	Liker beskrivelsen: Behavior therapy and cognitive therapy are frequently described as representing the first and second wave, respectively, in the CBT tradition. Mindfulness-based interventions are suggested to represent a “third wave” that expands on the CBT tradition (Hayes, Follette, & Linehan, 2004) by incorporating Eastern approaches to the mind and body within a cognitive-behavioral frame-…
Giroux et al.	2013	Kvantitativ	Eksperiment	10	Gender: 4 women, 6 men. Age: mean age 63.4 years (SD = 7.2). Etnicity: -. Type of game: video lottery. Diskuterer ikke utfall i lys av kjønn, etnisitet eller type spill. Menn (n = 6) og kvinner (n = 4) med ønske om å redusere spillingen. 9/10 deltakere skårer problematisk på CPGI. Gjennomsnittsalder: 63,4 år. Rekruttert gjennom annonse i lokalavis og liste over personer som vil delta.	Canada	GD: PSE can be defined as an individual’s belief that he or she can or cannot resist the op- portunity to gamble in a given context. Pathological gambling is classified as an Impulse Control Disorder, which is mainly characterized by per- sistent and recurrent maladaptive gambling behavior that disrupts personal, family, or professional pursuits	The first hypothesis of this study is that one session cueexposure to a virtual gambling environment will modify participants’ urge to gamble (10-point likert scale) on VLTs (video lottery terminal). Second, it is hypothesized that PSE (perceived self-efficacy)(10-point likert scale) will also change within this same session of exposure.	Gambling inventory (10 spm om spilleatferd, spilltyper, frekvens, pengebruk). PGSI (9 av 10 items brukes). Spm om urge to gamble og opplevd mestringstro målt på skala fra 1-10. Deltakernes tilbakemld på VR-miljøets autentisitet.	Eksponeringsterapi med VR Beskrivelse: Prosedyre: 20 minutter i virtuelt kasino, første 5 bli kjent med VR-utstyret. Spilltanker ble primet ved å spørre om 5 ting de ville brukt penger på hvis de vant. Ble ledet rundt i casionet etter instruksjoner fra terapeut. Begrunnelse: Kommer fra en cue-exposure tradisjon. VR-teknologi skaper en naturalistisk setting for å jobbe med stimuli, som er viktig i…	No significant difference between PSE- or 'urge to gamble'-scores during 'video lottery terminal'- exposure (between measurement time 6ES and 10ES).	The absence of a significant - do not suppert findings from previous research. The absence of a significant effect with regard to the urge to gamble during exposure to a virtual gambling environment does not, however, diminish the relevance of the use of virtual reality in cue-exposure, response prevention. Findings from this study indicate that there is a significant increase in the desire to ga…	Add-ons	VR exposure	The ability of repeated exposure to a virtual gambling environment to modify the urge to gamble and perceived self-efficacy (PSE) is investigated. [...] urge or self-efficacy did not significantly vary during repeated exposure to the gambling environment. However, the desire to gamble significantly increases when passing from the practice environment to the gambling environment. These findings su…	Liten sample size (10), ganske gamle informanter (63 år). VR-teknologien forandrer seg fort, selv om informanten vurderte VR-miljøet som realistisk, men utstyret som litt tungt og ubehagelig. Forskerne foreslår at VR kan ha relevans i kombinasjon med andre tilnærminger. F.eks CBT for å jobbe med feilslutninger, så VR for å jobbe med stimuli og emosjoner.	Fire pensjonister, tre jobbet heltid og tre halvtid. Alle hadde erfaring med VLT, ingen hadde blitt behandlet for spilleproblemer.	Cyberpsychology, Behavior, and Social Networking	Et potensial ved VR: viser til andre studier som viser en økning i spillelyst når spillere går fra VR-miljø til ekte kasino. Vi kan også se for oss det motsatte hvis VR-intervensjonen rettes mot forebygging.
Gomes et al.	2015	Kvantitativ	Oppfølgingsstudie av sammenheng mellom mestringsresurser og behandlingsutfall Selvrapportert kartlegging ved oppstart (baseline) og 1, 2 og 4 måneder etter baseline	50	Gender: 64 % male. Age: ranged from 19 to 73 years (mean 45). Etnicity: 87.8 % Caucasian. Type of game: -. Diskuterer ikke utfall i lys av kjønn, etnisitet eller type spill. Personer (64% menn) med PG (PGSI) som startet behandling for spillproblematikk. Gjennomsnittsalder: 45 år (fra 19 til 73 år). 53.1% hadde vært i behandling for PG tidligere og 32% rapprterte om psykiske helseplager (primært d…	Canada	GD: Defineres ikke spesifikt. GD beskrives som automatic and compulsive behaviour, mens recovery fra GD beskrives som an exercise in self-control and self-regulation ANDRE: Social support: support of family and friends Abstinence self-efficacy: the belief that one is capable of avoiding gambling in situations where gambling is likely to result (May et al. 2003). Bandura (1977) suggested that its …	The purpose of this study is to examine how recovery resources and psychosocial stressors, predict positive treatment outcomes > Treatment outcome in terms of gambling behavior (PGSI-score), return to gambling and relapse (a ‘‘relapse’’ was operationalized as a level of reported gambling that was not acceptable given the identified treatment goal) > Recovery resources in terms of social support (…	GSEQ (Self-Efficacy), URICA (readiness to change), EAC (The Emotion Approach Coping scale), BDI. SSQT (Social Support Questionnaire for Transactions) and SSQS (Social Support Questionnaire for Satisfaction): 23 items, frequency and quality of social support. RFQ (Reasons for Quitting scale): 16 items. LES (The Life Experiences Scale): 47 potentially stressful life changing events. Participants in…	Recovery-resources Beskrivelse: The current study proposes five resource-like client factors: social support [appears to be a resource that is associated with PG treatment success], abstinence self-efficacy [is expected to be a treatment facilitating resource since individuals who lack self-efficacy will probably not fully commit to or engage themselves in a treatment plan], readiness for change …	Social support seems to be most important within the first 2 months of treatment ...abstinence self-efficacy seems to be the variable that has the strongest relationship with treatment throughout the first 4 months of recovery. Surprisingly, neither readiness for change nor motivation for change seemed to have much bearing on outcome in this study. Overall, it appears that those who have low self…	Our results on the treatment process of problem gamblers also support the resourcebased theory of self-regulation (Baumeister et al. 1998). Indeed, the variables we describe as ‘‘recovery resources’’ predicted a client’s ability to self-regulate, whereas variables we identified as ‘‘psychosocial stressors’’ appeared to similarly predict impairment in a client’s ability to self-regulate. Despite c…	Traits	Recovery-resources in people with GD	Social support seems to be most important within the first 2 months of treatment ...abstinence self-efficacy seems to be the variable that has the strongest relationship with treatment throughout the first 4 months of recovery.		All participants received ‘‘treatment as usual’’ from the same center and had the same range of treatment options available to them based on their needs as determined collaboratively by therapist and client. Thus, the broader protocol for triage and treatment was the same for all participants, although individual treatments naturally varied from client to client in terms of length, frequency, and…	Journal of Gambling Studies	Hypoteser: 1) ...higher levels of recovery resources and lower levels of psychosocial stress at baseline will predict the greatest amount of positive change in gambling behaviour (i.e., reduced gambling severity and fewer relapses) throughout treatment. (Our findings showed predictive models with some limitations. In support of the first hypothesis, abstinence self-efficacy and depressed affect m…
Granero et al	2020	Kvantitativ	Exploratory; Short term follow-up (6mths). Growth curves.	192	Gender: 100 % male. Age: mean 29.7 years (SD 5 4.1) and a mean age of onset of the GD of 21.1 years (SD 5 4.7). Etnicity: -. Type of game: -. Rapporterer forskjeller i utfall som funksjon av bakgrunns variabler gjengitt som three trajectories. Diskuterer ikke utfall som funskjon av kjønn, etnisitet eller type spill. Menn som hadde gjennomført CBT. Gjennomsnittsalder: 29,7 år (SD 4,1). Behandlings…	Spania	GD: uncontrollable urge to continue gambling despite adverse consequences for the individuals	The main objective of this study is to use growth curve modeling to estimate response trajectories of the GD progression during the short-term follow-up (6 months) after a group CBT treatment in a sample of young and young-adult GD patients. > Response trajectories in terms of global psychopatology (GSI-score), novelty seeking, harm avoidance, reward dependence and percistence (all measured with …	SOGS, GDI (the global severity index from SCL-90-R), TCI-R (Temperament and Character Inventory-Revised, , GD onset, duration of addiction, social status (Hollingsheads index)	CBT gruppeterapi Beskrivelse: CBT gruppe over 16 uker, 90 min ukentlig. 10 i gruppen med mål om full abstinens.	The highest risk of poor therapeutic outcomes was related to lower social index positions, high emotional distress, high scores in harm avoidance and low scores in self-directedness. Higher risk for poor treatment outcome (SOGS-score): low socioeconomic position, social index positions, self-directedness, low education levels, and high general psychopathology, GD severity, emotional distress and …	Støtter opp om teroier om godt utfall fører til godt utfall, og ulike personlighetstrekk som karakteriserer dårlig utfall.	Traits Protocols	Progression in GD-related traits after CBT group theray	The highest risk of poor therapeutic outcomes was related to lower social index positions, high emotional distress, high scores in harm avoidance and low scores in self-directedness.	Spennende med vekstkurver for å individualisere behandling	2 terapeuter, i behandlingssetting.	Journal of Behavioral Addictions
Grant et al.	2010	Kvantitativ	Intervensjonsstudie (pilot) med suksessiv økning av daglig dose	29	Gender: 62.1% female. Age: mean age 50.4 years (range 28–66). Etnicity: -. Type of game: 79.3% slot machines, 6.9% Internet stocks or sports betting, 6.9% video poker, 6.9% blackjack. Diskuterer ikke utfall i lys av kjønn, etnisitet eller type spill. Kvinner (n = 18) og menn (n = 11) med DSM-4 PG-diagnose. Alder: 18-75 år. Rekruttert gjennom avisannonse.	USA	GD: PG can be conceptualized as the result of an imbalance between two competing and relatively dissociable neurobiological mechanisms, namely those mediating urge and those mediating cognitive control.	We hypothesized that memantine treatment would be associated with improvements in cognitive flexibility (ID/ED task, Stop-signal test) and response inhibition in PG (≥35% decrease in PG-YBOCS total score plus a CGI Improvement score of 1 or 2).	PG-YBOCS (PG), CGI (Clinical Global Impression—Severity scales), The Gambling Symptom Assessment Scale (G-SAS). For kognitiv fleksibilitet: Intra-dimensional/Extra-dimensional Set (IDED) Shift task	Medikemantell behandling Beskrivelse: 10 ukers program, økte doser, oppmøte hver 2.uke med tester og screening. Begrunnelse: Memantine ser ut til å forbedre impulsive beslutninger, også et viktig (men uutforsket) område for spill.	Behandlingen forbedret kognitiv fleksibilitet. Medisinering som en måte å individuelt tilpasse behandling. Spekulerer i at det kan finnes ulike subtyper av kognitiv fleksibilitet, noen som er mer egnet for medikamentell behandling enn andre. Sig decreace in PG-YBOCS-score, gambling (time and money spent pr week), sig improvement in cognitive flexibility (ID/ED-task). Improvement on ID/ED total er…	Memantine retter seg mot prefrontal cortex og kognitive funksjoner. Varsomme i overføringsverdi grunnet metode: ingen placebogruppe, lite utvalg, men lovende grunnlag for å gå videre å utforske Memantine og annen medikamentell behandling.	Protocols	Medical intervention	Mementine - improvement in cognitive flexibility (assessed with ID/ED-task - attempt to learn a rule about which one of the two stimuli is correct. After each choice, feedback is given (‘correct’ or ‘incorrect’). Once learning criterion is obtained (six consecutive correct responses), the computer changes the rule, and the volunteer must then adapt their behavior appropriately.)	Lovende res. etter 10 uker, men hvordan ser man for seg oppfølging i etterkant? Også placebo kan vise til gode resultater på kort sikt (placebo response rates in PG studies have been high (up to 72%; Blanco et al. 2002)	Jevn kjønnsbalanse og stort aldersspenn, men undersøker ikke om det er forskjeller mellom kjønn, aldersgrupper osv.	Psychopharmacology	Søkte etter personer som ikke bare ønsket behandling, men medikamentell behandling
Grant et al.	2011	Kvantitativ	Oppfølgingsstudie med deltakere fra en RCT-studie Intervensjonsgruppen mottok IDMI (n = 25), kontrollgruppen fulgte GA (n = 19)	44	Intervention group - Gender: 60.6 % male. Age: mean 49.55 years, onset of PG at 39 years (range 16 to 70). Etnicity: 97 % white. Type of game: 94.1% nonstrategic forms of gambling. Rapporterer forskjeller i utfall (frafall fra behandling) som funskjon av bakgrunns variabler (nikotin). Rapporterer ikke forskjeller i utfall som funskjon av kjønn eller etnisitet. Personer i alderen 18-75 år med DSM-…	USA	GD: Beskrives som en chronic and relapsing condition ANDRE: The primary outcome measure was the PG-YBOCS total score. “Treatment response” was defined as a 35% reduction in PG-YBOCS total score having been continuous for at least 1 month at the final assessment.27 This definition was found to correlate with clinically significant changes in PG.	The goal of this follow-up study was to examine whether the benefits of 6 sessions of imaginal desensitization plus motivational interviewing (IDMI) were maintained for at least 6 months. > Benefits in terms of PG symptoms (primary: PG-YBOCS-score, secondary: G-SAS, CGI, SDS, QOLI)	Gambling urges and gambling behaviour (PG-YBOCS, G-SAS) Treatment response defined as 35% reduction in PG-YBOCS total score from baseline. Primary outcome: PG-YBOCS (Yale-Brown Obsessive Compulsive Scale Modified for Pathological Gambling) Secondary outcome: G-SAS (Gambling Symptom Assessment Scale), CGI (Clinical Global Impression—Severity scales), SDS (Sheehan Disability Scale), QOLI (Quality o…	Imaginal desensitisation og motiverende intervju Beskrivelse: IDMI treatment was manualized and consisted of 6 1-hour sessions over an 8-week period. It used aspects of previously published CBT manualized treatments,6,16 with modifications and additions of imaginal desensitization and motivational interviewing. Session 1 consisted of psychoeducation and a motivational enhancement intervention to …	For the 35 participants who reported significant responses on the primary and secondary measures after IDMI (either initially or after referral to GA), all scales maintained statistically significant gains from baseline at 6-month follow-up. Two scales (PG-YBOCS total score and behaviour subscale) showed some indication of retreating from post-IDMI to 6-months follow up (effect size +2.03/+1.54)	Although 2 of 3 measures showed notable loss of improvement from the final IDMI treatment to 6-month follow-up, the participants maintained statistically significant improvement compared with baseline PG severity [...] One reason for the longer-term effectiveness of IDMI may be that this treatment allows individuals to elicit their urges throughout the day and provides, via audiotapes, immediate …	Add-ons	Desensitization with MI	IDMI, consisting of psychoeducation and a motivational enhancement, behavioral strategies of increasing pleasant activities, cognitive strategies of coping with urges and changing irrational thinking, creating a script and audiotaping 3 gambling scenarios that stimulated urges, Relaxation training and cognitive skills, instructed to listen to the tapes 3 times each day, relapse prevention exercis…		Only participants who were “responders” (n = 35) were analyzed to see if they maintained improvement.	Annals of Clinical Psychiatry Journal of Gambling Studies	Hypotese: ...the majority of participants with problem gambling (PG) would maintain benefit for at least 6 months following treatment.
Jackson et al.	2013	Mixed Methods	Evaluering	30	Gender: 70 % female. Age: 53.3 % aged between 51-60 years (range from 25 to > 60 years). Etnicity: -. Type of game: -. Diskuterer ikke utfall i lys av kjønn, etnisitet eller type spill. Kvinner (n = 21) og menn (n = 9) med PGSI-skår (skala fra 0-27) på 16.4/18 (mean/median). Aldersgruppe: fra 25 år, de fleste deltakere i aldersgruppen 51-60 år. Rekruttert fra sluttfasen av Gamblers Help counselli…	Australia	GD: run a proof of concept leisure substitution strategy, examining the feasibility of whether leisure substitution may be an appropriate adjunct to individual counselling for the treatment of problem gambling, with a longer term aim of embedding it in mainstream service delivery.	The aim of the project was to examining the feasibility of whether leisure substitution may be an appropriate adjunct to individual counselling for the treatment of problem gambling. > Feasibility in terms of change in GAMT, K6, WSAS, TGQ, RSE, lonelieness, Social Capital	Gambling Activity Measurement Tool (GAMT), Problem Gambling Severity Index (PGSI), Kessler 6 (K6; quantifier of non specific psychological distress). Temptations for Gambling Questionnaire (TGQ). Social capital (3-items, yes/no). Qualitative follow-up evaluation (erfaringer med programmet)	Program for å fremme sosial tilhørighet Beskrivelse: Programmet tar i bruk frivillige hjelpere (uten spesiell spillkomp) og skaper sosiale møteplasser og aktiviteter for deltakerne. Begrunnelse: Det å slutte med gambling skaper et tomrom som må fylles med meningsfulle aktiviteter og relasjoner, ellers stor risiko for tilbakefall med mye ustrukturert tid.	Skårer bedre på alle mål, spesielt på opplevelsen at de kan få hjelp fra venner, naboer og lokalsamf. hvis de trengte det. Spilltid gikk ned, mens spilltap var stabilt (treatment time-lag som mulig forklaring). Quantitative outcomes: For all psychological measures (temptation to gamble, self-esteem, anxiety, and loneliness) there was a significant improvement from baseline to 6 months. At 12 mont…	Virksomt å fokusere på å normalisere nye aktiviteter enn å fokusere på spillatferd og urge. Sunt å fjerne spill fra den sosiale konteksten og heller fylle på med nye aktiviteter. Får oppøvd sosiale ferdigheter og bygd opp sosialt nettverk (skapte et "tredje rom")	Add-ons	Leisure activity with individual counselling	Programmet tar i bruk frivillige hjelpere (uten spesiell spillkomp) og skaper sosiale møteplasser og aktiviteter for deltakerne. Baseline to 6 months - significant improvement in temptation to gamble, self-esteem, anxiety, and loneliness. At 12 months - reduced temtation to gamble, incrased social capital. [...] general sense of increased self-development and confidence for the clients	Uklart hvor mye av endringene som kan tilskrives programmet. Ingen kontrollgruppe.	Verdt å merke seg at betraktelig flere kvinner enn menn, og eldre enn yngre, meldte seg på dette sosial støtte-programmet	International Journal of Mental Health and Addiction	Et godt eksempel på at behandling ikke alltid trenger å fokusere på problematferden i seg selv, men andre faktorer rundt som har innvirkning på problematferden.
Jara-Rizzo et al.	2019	Kvantitativ	Exploratory; 6 month follow-up	66	Gender: 64 male, 2 female. Age: mean 37.67 (completers) and 33.92 (dropouts). Age of GD onset differd between completers (mean 21.61) and dropouts (mean 19.47). Etnicity: -. Type of game: type I vs type II games, as defined in Navas et al., 2017. Non-sig differences in type og game between completers and dropouts. Diskuterer ikke utfall som funskjon av kjønn eller etnisitet. Hjelpesøkende persone…	Spania (Granada)	GD: Atferdsavhengighet definert av en impulsiv personlighet	Aims (1) to estimate the degree to which impulsivity (as measured with UPPS-P) predict treatment dropout; and (2) to test if potentil confounders further predict the degree of compliance with therapeutic tasks and recommendations (defined considering (1) attendance to therapeutic activities (e.g., group sessions); and (2) task completion and fulfillment of the therapist’s guidelines for daily lif…	SOGS, neurobatteri (G-Brain, som er beskrevet andre steder), multiCAGE CAD-4, WAIS-IV, UPPS-P (impulsivitet), BDI (depresjon), treatment compliance assessed av two judges (uavhengige?) og definer på skala 5-1	Gruppeterapi Beskrivelse: Gruppebehandling protokoll. Utført av samme terapeut.	Ingen forskjell mellom dropout og ikke, i mANOVA viste positive urgency sterkest resultat, men usikker klinisk betydning på Dropout rate. Results suggest the presence of affect-driven impulsivity traits as dropout predictors in patients with gambling disorder. Awareness of gambling-related problems and lower sensation-seeking enhanced compliance with therapeutic guidelines and instructions.	Emosjonell dysfungering kan blokkere terapi og bør adresseres tidlig. Sensation seeking kan være til hinder for intervensjoner som adresserer negative konsekvenser. First, the inability to manage emotions seems to block early therapeutic efforts.	Traits	Predictive value of impulsivity on dropout from group therapy	Awareness of gambling-related problems and lower sensation-seeking enhanced compliance with therapeutic guidelines and instructions		Nasjonalt rehablitieringsprogram (AGRAJER)	Adicciones
Ledgerwood et al.	2020	Kvantitativ	Exploratory; Pre-post change	125	Gender: 65,3% male. Age: mean 45,7 years (SD 13,9). Etnicity: -. Type of game: -. Diskuterer ikke utfall i lys av kjønn, etnisitet eller type spill. Inneliggende pasienter (65,3% menn) til behandling for GD. Moderat til alvorlig DSM-5 GD. Gjennomsnittsalder: 45,7 år (SD 13,9).	Canada	GD: Gambling cognitive distortions er erroneous or illogical learned assumptions, beliefs, and self-statements that facilitate repeat engagement in gambling despite losses	The present study sought to explore factors related to cognitive distortions over the course of treatment and its predictive value for treatment outcome > Factos related to in terms of elevated pre-treatment levels of cognitive distortion (Gambling Related Cognitions Scale (GRCS)), change throughout treatment, predictive value for dropout (successful completion of the program is designated with 1…	Demografi, Antall DSM5 kriterier (alvorlighet), GRCS (cognitive distortion), BASIS-32 (slevrapporterte symptomer), antall dager i behandling.	Døgnkontinuerlig behandling Beskrivelse: Inneliggende 19 dager, men ingen beskrivelse av innhold.	Interpretive Bias/Control and Perceived Inability to Stop cognitive distortions (GRCS-subscales) were associated with greater gambling disorder severity (DSM-5 criteria), but GRCS (Gambling related cognition) overall score and the other sub-scales were not. A more clear association was found between gambling-related cognitive distortions and psychiatric difficulties as assessed using the BASIS-32.	De som er dårlige er dårlige… Impulsivitet og avhengighet har sammenheng med dropout sammen med ung alder.	Traits	Predictive value of cognitive distortion on adherence to inpatient treatment	Interpretive Bias/Control and Perceived Inability to Stop cognitive distortions (GRCS-subscales) were associated with greater gambling disorder severity (DSM-5 criteria), but GRCS (Gambling related cognition) overall score and the other sub-scales were not.		Inneliggende behandling i mid sized city i sørvest Ontario.	Journal of Gambling Studies
Mallorqui-Bague et al.	2018	Kvantitativ	Exploratory longitudinal	144	Gender: 100% male. Age: 42.6 years (SD=9.6). Etnicity: -. Type of game: slot machines (67.4%), internet games (11.8%), casinos (7.6%), lotteries (6.3%). Diskuterer ikke utfall i lys av kjønn, etnisitet eller type spill. Behandlingssøkende (primært førstegangsbehandling) menn med DSM-5 GD (67,4% slotmaschine). Gjennomsnittsalder: 43,6 år (SD9,6).	Spania	GD: GD som impulskontrollproblem	The specific objective was to determine the predictive power of EF (executive function) and trait impulsivity (UPPS-P negative urgency, The stroop Colour and Word Test; SCWT, The Wisconsin ar Sorting Test; WCST, The Iowa Gambling Task; IGT) on therapy compliance (4 or more intersession tasks), relapse (the occurrence of a gambling episode once treatment had begun) and dropouts (dropout was define…	DSM5, SOGS, SCL-90-R, Stroop, Wisconsin CST (kognitiv fleksibilitet), IGT (gambling test),	CBT	40% frafall. Impulsivitet predikerte lav compliance, negative urgency and relapse. Kognitiv fleksibilitet predikerte dropout og lav compliance eller relapse etter behandling. In general terms, our results show that high trait impulsivity and poor cognitive flexibility (highly linked to compulsivity) are both predictors of treatment response (i.e.; low compliance, relapse and dropout); no associat…	impulsivitet-compulsivitet påvirker behandlingsrespons og bør fokuseres på i behandling. Decision making problemer påvirker ikke behandlingsutfall.	Traits	Predictive value of executive function and impulsivity on CBT-treatment complience	trait impulsivity and poor cognitive flexibility (highly linked to compulsivity) are both predictors of treatment response (i.e.; low compliance, relapse and dropout); no associations were found between decision making and treatment response.			Addictive Behaviors
Melero Ventola et al	2020	Kvantitativ	Oppfølgingsstudie med intervensjon Selvrapprtert kartlegging av craving og mindfulness før oppstart (T1), etter 8 gjennomførte selvhjelpsgrupper (T2), etter 8 MBCT sesjoner (T3), samt oppfølgingskartlegging etter 1 (T4), 3 (T5) og 6 (T6) mnd.	33	Gender: 100% male. Age: mean 41.91 years. Etnicity: -. Type of game: 100% slot machine. Innsamlet bakgrunnsinfo samt ink.kriterier begrenser muligheten å diskutere utfall som funksjon av kjønn, etnisitet eller type spill Menn med pengespillproblemer (slot machines), primært uten tidligere behandlingsforsøk (78.8%), og primært uten (75.8%) episoder med tilbakevendende problematikk etter de sluttet…	Spania	GD: Beskrives etter DSM-5 som craving, loss of control, and dependence ANDRE: Craving refers to the subjective need to consume a substance or practice some addictive behavior. As argued below, how pathological gamblers cope with craving may be a decisive point in problem maintenance.	This study aims to evaluate the effectiveness of a mindfulness-based cognitive therapy (MBCT) group training to reduce gambling-related craving. > Effectiveness in terms of reduced craving (3 ad hoc items, 1-10), positive impact of mindfulness (FFMQ, Practice of mindfulness) on craving intensity, frequency and urge (3 ad hoc items)	Craving, Mindfulness Craving (3 ad hoc items, 1-10: 1) craving intensity (Over the past seven days, how strong was your desire to gamble?) 2), frequency (Over the past seven days, how often did you feel the craving to gamble?) and 3) urgency (“Over the past seven days, how urgent was your craving to gamble?”) Gambling (1 item, yest/no), Mindfulness (FFMQ), practice of mindfulness (frequency, leng…	Brukerstyr gruppebehandling Beskrivelse: the participants were enrolled in an 8-week mutual-aid group program. The mutual-aid intervention basically focused on providing the participants with social support by means of maintaining positive interactions with the other gamblers attending the self-help group. The MBCT intervention [grundig beskrevet i Table 1] mainly used the following five psycholo…	The results showed that both interventions produced changes in the participants’ craving-related variables. However, attendance at the mutual-aid group only affected the intensity of craving with small magnitude changes. In comparison, the MBCT intervention performed very well in reducing all craving-related scores, i.e., total craving, intensity, frequency, and urgency. Moreover, large magnitude…	The dimensions of mindfulness that persist most durably over 6 months are those of describing, not reacting and not judging. Thus, it could be interpreted that the continuous practice of the exercises trained in the program facilitates: a) maintaining the capacity to describe or label with words the experience, the contents observed, the emotions, feelings, moods, sensory and sensitive stimuli; b…	Add-ons	Mindfulnessbased treatment with cognitive group training	MBCT intervention, consisting of psychoeducation, identifying game-related cognitive distortions and cognitive reappraisal, formal (i.e., meditation training) and informal (i.e., daily life exercises) mindfulness exercises; d) imaginal exposure consisting of a mindfulness-based exercise (i.e., “surfing the craving”) - performed very well in reducing all craving-related scores.		Mutual-aid group followed by mindfulness-based cognitive therapy (MBCT) intervention Both the mutual-aid group intervention and the MBCT training were conducted by two expert health psychologists who were staff members of the association.	Journal of Evidence-Based Psychotherapies	1) In comparison, the MBCT intervention performed very well in reducing all craving-related scores, i.e., total craving, intensity, frequency, and urgency. Moreover, large magnitude changes were observed from pre- to post-MBCT training. Therefore, the MBCT intervention was superior to the mutual-aid group intervention. 2) The differences between T1 and T2, i.e., pre- and postmeasures correspondin…
Mutschler et al.	2010	Kvalitativ	Kasusstudie med medikament	1	Gender: Male. Age: 48. Etnicity: -. Type of game: slot machine. Mr. K (48 år). Bakgrunn med både alkoholisme og spill. Vært inn og ut av rusinstitusjon der forskerne holder til.	Tyskland/Sveits?	GD: PG might best be characterized as a non-substance-related or behavioural addiction with a compulsive urge for a non- drug reward	We suggest that disulfiram has the potential to reduce craving (self-report during individual contact with physician supervising the medication) and pathological gambling behaviour (self-reported abstinence from gambling) in PG.	Egenrapportering på urge for alkohol og spilling (ikke kartleggingsverktøy)	Medikamentell behandling Beskrivelse: Dosering av Disulfiram over 12 måneder, tre ganger i uka. Begrunnelse: Disulfiram har vist gode resultater på andre avhengigheter. Det er store likheter mellom ulike avhengighetstyper, så ønsket å undersøke dette.	Informant oppgir at han ikke lenger opplever dragning mot spill eller alkohol. Tynt grunnlag for å generalisere, men grunnlag for å undersøke Disulfiram og medikamentell behandling nærmere, gjerne kombinert med CBT. During treatment with disulfiram, the patient reported that his desire to gamble disappeared entirely. Follow-up indicated that he has not gambled for >12 months.	We propose that a possible neurobiological contributant might be that disulfiram directly modulates reward sensitivity and craving for gambling by increasing the level of the brain chemical dopamine and decreasing the norepinephrine levels through blocking the activity of the DBH, which metabolizes brain monoamines (Mutschler et al., 2009a, 2009b).	Protocols	Medical intervention		Trenger større sample, kanskje også et sample som ikke har andre lidelser i tillegg. Tynt å vise til egenrapportert bedring, uten noe måleinstrumenter	Deltaker har tidligere deltatt i gruppebehandling og mottatt CBT, men ikke klart å holde seg spillefri.	Alcohol and Alcoholism
Nastally et al.	2012	Kvantitativ	Eksperiment	3	Gender: 2 male, 1 female. Age: males were 27 and 20 years, female was 29 years of age. Etnicity: -. Type of game: slot machine. To menn (27 og 20 år), en kvinne (29 år). Deltakere med SOGS-skår ≥ 4.	USA	GD: Near-miss som sterk psykologisk driver i å opprettholde problematisk spilling.	The purpose of the current study was to evaluate the effect of a brief ACT intervention (Acceptance commitment therapy) on subjective probabilities of winning when exposed to near-miss outcomes in problem gamblers. > Effect in terms of pre-post ACT-change in closeness- to- win ratings (1-10) of the slot machine spin outcomes	Erfaring med tap og gevinst Near miss ble simulert ved at deltakerne spilte slot-machine, og opplevde både tap, gevinst og near-miss.	Aksept- og engasjement terapi, psykoedukasjon Begrunnelse: There are six psychological processes within the ACT model that move the client toward this outcome: acceptance, defusion, self as context, contact with the present moment, values, and committed action. Fokuserer på å bli bevisst og akseptere tanker og følelser. Beskrivelse: Disse ulike temaene ble presentert i PPT-form for deltakerne.	Results were evaluated within a multiple-baseline-across-participants design and demonstrated a decrease in the near-miss effect after intervention. The brief ACT intervention was successful in changing the way participants labeled slot machine outcomes that historically have been misleading to the player in a gambling context and have produced higher rates of gambling persistence (decreased cogn…	ACT encourages clients to accept their thoughts and urges, rather than restructure, change, or suppress them. Lovende at en så liten intervensjon kan føre til endring på et så sentralt element (near-miss). Også formen, med PPT, fremfor terapeut fremmes som en alternativ måte.	Protocols	Brief ACT	ACT-intervention, focusing on acceptance, defusion, self as context, contact with the present moment, values, and committed action - demonstrated a decrease in the near-miss effect	Near-miss i kasinospill er greit å måle (to av tre kirsebær), men hvordan oppleves og måles det når spilltypen er mer komplisert?	ACT-Budskapet ble presentert som Powerpoint. Eksperimentleder ga bare info og instruksjoner.	The Psychological Record	Fin historisk beskrivelse: Current trends in treatment for problem gambling have evolved from two areas: the medical model by way of pharmaceutical interventions (Hollander, Sood, Pallanti, Baldini- Rossi, & Baker, 2005) and psychological paradigms that seek to change behavior without the use of psychotropic medication
Nuske et al.	2013	Kvalitativ	Tverrsnitt intervjustudie Semistructured narrativ retrospektiv interviews	10	Gender: 6 female, 4 male. Age: -. Etnicity: -. Type of game: 8 electronic gaming machines, 2 wagering on hos/dog races. Diskuterer ikke utfall i lys av kjønn, etnisitet eller type spill. Personer (6 kvinner, 4 menn) som definerte seg som tidligere problemspillere. Varighet på problematikken strakk seg fra 1 til 35 år, mens tid siden spillingen ikke lenger var problematisk varierte fra 6 mnd til f…	Australia	GD: Defineres ikke spesifikt, men beskrives som et serious public health issue with significant personal and social costs	This study aimed to provide a narrative analysis of the stories of problem gambling recovery, as told by 10 recovering problem gamblers, to illuminate the critical points and pathways in both their help-seeking behaviour and journey towards recovery.	Spørsmål for å fange opp endringsforløp og hjelpesøkende adferd Intervjuene inkluderte spørsmål om erfaringer med å søke hjelp og hjelpen de fikk tilbud om, type hjelp (formell, selvhjelp, brukerstyr), motiver og barrierer i hjelpeforløpet, samt inspill til å forbedre hjelpetilbudet.	Erfaringer med ulike endringsforløp	Overall, participants' journey of movement began with self-help, moved through professional and nonprofessional help, and then relapse. - retelling their stories and sharing their narratives with others emphasised as a crucial point of recovery. - the types of self-help included writing down all the reasons not to gamble and referring to these when tempted, reading personal development books, ‘‘s…	For our recovering problem gamblers, the road to change was not easy but seemed greatly facilitated by their involvement in the Consumer Voice Project. While not the intention of this study to rigorously evaluate the therapeutic benefits of this program, the ability to retell and share their stories clearly marked a critical stage in our participants’ recovery and signalled their transition from …	Traits	Traits in narratives of avenues to recovery from GD	retelling their stories and sharing their narratives with others - the types of self-help included writing down all the reasons not to gamble and referring to these when tempted, Those who did benefit from professional help incorporate their own self-help strategies and activate nonprofessional support networks to sustain change. -Ultimately, change was achieved based on insight, cognitive behavi…	...stories told were examined firstly to explore movement of help-seeking behaviours Relevant for vårt aim?	Research participants were recruited through the Consumer Voice Project, an ongoing project of the Gambling Help Service, Relationships Australia (South Australia), which aims to raise community awareness about problem gambling.	Australian Social Work
Parhami et al.	2012	Kvantitativ	Oppfølgingsstudie (pilot) med intervensjon Kartlegging under inntak og selvrapportert kartlegging gjennom behandlingsforløpet (totalt 6 sesjoner med mulighet for 6 ekstra sesjoner).	8	Gender: 1 female. Age: avarage 48 years. Etnicity: 100% chinese (intervention spes. designed for Asian Americans). Type of game: -. Cultur-related variations in the sample are addressed. Diskuterer ikke utfall i lys av kjønn eller type spill. 140 fikk tilbud om deltakelse gjennom hjelpelinje, 19 viste interesse, 8 deltok (7 menn, 1 kvinne). Gjennomsnittsalder 48 år.	USA	GD: DSM-forståelse av spilleproblemer. Kultur: Culture, or a group’s distinct ideas, customs, social behaviors, products, or way of life (OED, 2011), may account for the varying rates of problematic gambling within different ethnic groups, and may even play a role in their pref- erence for gambling activities and susceptibility to develop problems related to particular forms of gambling. En forst…	The secondary objective is to examine its [the program] potential effectiveness in an Asian American community. > Effectiveness in terms of questions inquiring about life satisfaction, gambling urges, and self-control with 100-point Likert scales	Intake forms consisted of demographic questions, inquiries about the clients’ gambling behavior (e.g., preferred type of gambling, duration, amount, frequency), and 10 questions corresponding to the DSM–IV criteria for pathological gambling. In-treatment forms consist of questions regarding gambling behavior and additional questions in- quiring about life satisfaction, gambling urges, and self-co…	Telefonbasert motiverende intervju Beskrivelse: Terapeutene ble kurset over 30 timer, lærte om assessment and evaluation, screening tools, impact/consequences of gambling, moti- vational interviewing, cultural competency, gamblers anonymous, working with affected individuals, and relapse prevention. Samtaleguide på 20 sider bygget på MI. Begrunnelse: Telefontilbud vokser i popularitet. En egnet m…	The results show that the majority of clients who enrolled into the program did not report any gambling behavior after baseline and improved on self-reported measures of overall life satisfaction, gambling urges, and self-control. Decrease in gambling behaviors (days gambled, hours gambled per episode, and dollar amount gambled) and improvement in negative associations (lifetime satisfaction, cra…	Telefontilbudet som godt egnet for denne gruppa. They showed a decrease in gambling behaviors (days gambled, hours gam- bled per episode, and dollar amount gambled) and improvement in negative associations (life- time satisfaction, cravings, and self-control)	Add-ons Modes	Thelephonebased MI for ethnic minority group		Lite sample size (8) ut i fra hvor mange som fikk tilbud (140). Hva kjennetegner de som deltok vs de som ikke gjorde det? Kan vi si at dette var et vellykket kultursensitivt tilbud med så deltakere?	Litt tynt om den kulturelle konteksten i en artikkel som nettopp vektlegger kultursensitive tiltak. Hva skiller asiatiske/kinesiske holdninger til vs andre etniske grupper?	Asian American Journal of Psychology	Mer utbredt med spilleproblemer blant asian americans, færre søker hjelp. Flere med selvmordstanker.
Pasche et al.	2013	Kvantitativ	Evaluering	128	Gender: 39.1% female. Age: mean 44 years. Etnicity: study conducted in South Africa. Type of game: 61% slot machine. Cultur-related variations in the sample were addressed. Addresserer ikke forskjeller i utfall som funskjon av kjønn eller type spill. Personer (39,1% kvinner, gjennomsnittsalder 44 år) som møtte diagnosekravene i DSM-4 (PG eller GD?). Spillproblem varighet: gjennomsnitt 5 år. Casin…	Sør-Afrika	GD: DSM-forståelsen av spilleavhengighet	This study evaluated the therapy program developed by Grant et al. termed IDMI (imaginal desensitization plus motivational interviewing), to treat patients with PG. > Evaluate in terms of change in PG-YBOCS (primary) and SDS (secondary)	We observed effectiveness for the primary outcome measure (the PG-YBOCS), and this was supported by positive outcomes on the secondary outcome measure of impairment (the SDS), indicating that both the urges and harmful behaviors related to pathological gambling, as well as the negative impacts on work, social, and family life, were reduced significantly among participants completing treatment.	Imaginal Desensitisation + motiverende intervju Beskrivelse: IDMI includes components of cognitive-behavioral therapy, motivational interviewing, and imaginal exposure. Begrunnelse: CBT har vist gode resultater i andre land, men trenger å undersøke empirisk om det samme gjelder i andre deler av verden (low-, middle-income land)	The urges and disability symptoms related to pathological gambling were significantly reduced among participants completing treatment. A significant reduction in obsessions, urges, and dysfunctional behaviors related to gambling was therefore apparent. Similarly, participants also experienced a significant reduction in symptoms of disability.	Incorporation of imaginal desensitization differs from conventional treatment in that gambling urges are elicited throughout the day and cognitive restructur- ing then is provided immediately with the aid of audio- tapes. One theory for IDMI’s effectiveness suggests that impairments in prefrontally mediated cognitive functions underlie behavioral dysregulation, namely decision making and inhibito…	Protocols	IDMI (manual with desensitization and MI)	IDMI includes components of cognitive-behavioral therapy, motivational interviewing, and imaginal exposure. - A significant reduction in obsessions, urges, and dysfunctional behaviors related to gambling was therefore apparent	Spennende det som ble nevnt i forrige celle: at IDMI lar pasientene erfare the urge i en kontrollert setting. Samt at MI trekkes frem som en mulighet for relativt lite drop-out rate (32%). Likevel, ingen kontrollgruppe, og vi vet lite om effekten av hver enkelt modul (kanskje noen bør reduseres, og andre få mer plass?).	Lack of adequate data on the effectiveness of treat- ment for pathological gambling in low- and middle-income countries. Current estimates, derived from urban areas in 3 provinces, sug- gest that 1.4% of South Africans are experiencing patho- logical gambling, with 5.6% of regular gamblers meeting the criteria. The first evaluation of a spe- cific country-wide treatment program targeted at indi- …	Annals of clinical psychiatry	Family involvement er syvende modul, men som bare anbefales. De andre er obligatoriske. Med tanke på å bringe inn familien, vil vel kultur være et viktig element for hvorvidt og hvordan det gjøres (likestilte vs patriarkalske samfunn osv.)
Piquette et al.	2013	Kvalitativ	In-depth interview (n = 4) and follow-up focus-group discussions (1 group with 5 participant) A qualitative, thematic analysis using the constant comparison method was conducted with resultant themes and grounded theory, providing insight into counseling practices for women problem gamblers.	4	Gender: 100% female (gender spesific treatment). Age: 30 - 50 years. Etnicity: Caucasian Canadians. Type of game: -. Gender-related aspects were addressed. Addresserer ikke funskjon av etnisitet eller type spill. All four participants lived in the same large city in Alberta (population of 1 million) at the time of the study, were adult females, and reported being unhappy with their gambling invol…	Canada		The purpose of this study was to explore women's experiences of all-female group counseling for problem gambling and to identify emergent themes from the women's experience > Explore in terms of What intervention mechanisms would support female problem gamblers?	Interview questions: (1) What were the women’s perceptions of a women-only group-counseling treatment for problem gambling? (2) Did the participants perceive gender-specific counseling services as beneficial? (3) What aspects of the counseling group did the participants find beneficial?	Participants were in a 12-week women-only treatment group for problem gambling.	- Participants recognized and appreciated that their therapist/facilitator helped to build positive relationships and the creation of a safe environment in which to explore and examine their own issues. - Participants found it important that a facilitator could simultaneously probe and be supportive, while maintaining an active, collaborative stance. - Participants reflected on the skills of the …		Add-ons	All-female group therapy	Participants recognized and appreciated that their therapist/facilitator helped to build positive relationships and the creation of a safe environment in which to explore and examine their own issues. The thrust of the conversation focused on the facilitator’s skill in probing and validating their concerns. - Learning occurred through directed skill development, discussions around the participant…		The research site was a provincially run health agency within a large Western Canadian city, mandated to serve people dealing with alcohol, drug, or gambling problems. This agency provided assessment, treatment, referrals, and counseling.	Journal of Groups in Addiction & Recovery
Rodda et al.	2017	Kvantitativ	Evaluering	229	Gender: 56.8% male, 43.2% female. Age: 45.4% under 35 years, 54.6% 35 years or older. Etnicity: -. Type of game: 70.3% non-strategic gambling, 21.4% strategic gambling. Rapporterer forskjeller i utfall som funskjon av kjønn og type spill, men ikke kultur eller etnisitet. Menn (n = 130) og kvinner (n = 99) som søkte hjelp fra en døgnåpen hjelpelinje i perioden 2010-2012. 62% søkte hjelp for spilli…	Australia	GD: Defineres ikke, men hjelpesøkende adferd bland personer med GD oppstår ifølge forfatterne when the need arises ANNET: Web-based counselling has provided help to thousands of gamblers internationally. It has been offered for problem gambling for more than 10 years in the UK and since 2009 in Australia. There is little available information, however, about its effectiveness.	The current study aims to address current gaps in the literature by evaluating the effectiveness of a single session of web-based counselling for problem gambling. > Effectiveness in terms of improved readiness and confidence (a set of three readiness rulers (importance, readiness, and confidence)), reduced distress (PANS items on a 10-point likert scale)	Gambling severity was measured with the PGSI, which is the most frequently used screen for problem gambling. + flere verktøy som går på vurdering av samtalen.	Intgernettbasert intervensjon Beslrivelse: Ingen samtaleguide eller sjekkliste, hjelper tilpasser seg spillerens. Begrunnelse: Forskning fra andre områder har vist at online intervensjoner kan ha en umiddelbar virkning.	A significant increase in confidence to resist and urge to gamble and a significant decrease in distress was observed after receiving online counselling. Clients who had both deep and smooth sessions reported greater increases in confidence to resist an urge to gamble post-session.	it appears that a single session of online counselling can be as deep and as smooth as face-to-face or indeed ongoing interventions delivered online. Future research could consider including counsellor experience as well as the content of sessions as a means of further understanding the process of achieving smooth and deep sessions online.	Modes	Single-session web based counselling	A significant increase in confidence to resist and urge to gamble and a significant decrease in distress was observed after receiving online counselling	Evalueringen er short-term. Vi vet ikke noe om innholdet i samtalene, bare hvordan pasientene opplevde dem.	There has been enormous growth in the delivery of online health services, which provide single points of contact and support (King et al. 2010). In the area of problem gambling, web-based counselling options are considered particularly important, as \10–15 % of individuals affected by problem gambling attend traditional problem gambling services (Productivity Commission 2010). Barriers to treatme…	Journal of Gambling Studies	Forklaring på hvorfor de er så opptatt av karakteren ved samtalen: Much of the process research on how web-based counselling works has focussed on the therapeutic alliance within ongoing, appointment-based web-based counselling rather than single sessions of counselling. However, King et al. (2006b) identified that a measure of the character of the session was a better predictor of positive outco…
Rossini-Dib et al.	2015	Kvantitativ	Før-etter (datainnsamling - 2006-2008) Pretreatment assessment was divided into two visits - The first comprised gambling assessment, filling out self-report scales, and neuropsychological testing, and the second visit, which was scheduled 1 week prior to PEG initiation, comprised the psychiatric assessment and the Iowa Gambling Task (IGT; Malloy-Diniz et al., 2008). Post-treatment assessment was…	113	Gender: 55% male. Age: mean 48.6 years. Etnicity: 70.8% European, 15.5% Africa-European, 11.3% Africa. Type of game: -. Diskuterer utfall som funksjon av preferred type of game, men ikke kjønn eller etnisitet. The patients enrolled in the study were individuals who sought treatment for gambling problems at the Gambling Outpatient Unit of the Institute of Psychiatry. The Institute is located at a …	Brasil	Impulsivity has been defined as a personality trait associated with a predisposition to hasty behavior without sufficient forethought, and a tendency to favor responses to immediate over delayed consequences	The main goal of this study was to measure treatment outcomes and identify factors that could be associated with clinical recovery among features of GD psychopathology > Treatment outcomes in terms of negative affectivity (BDI and BAI), gambling-related cognitive distortions (GBQ), trait impulsivity (BIS-11), and cognitive flexibility (WCST), planning (ROCF), inhibitory control (GST), and decisio…	BDI (Beck Depression Inventory), BAI (Beck Anxiety Inventory), GBQ (Gambling Beliefs Questionnaire), BIS-11 (Barratt Impulsiveness Scale) WCST (Wisconsin Card Sorting Test), ROCF (Rey–Osterrieth Complex Figure Test), GST (Go-Stop Test), IGT (Iowa Gambling Task)	group cognitive behavioral therapy (CBT) with 12 weekly sessions. psychiatric treatment and were referred to the psycho-education group (PEG) program Both interventions lasted around 4 months.	Receiving CBT in addition to PEG and psychiatric treatment was associated with gambling recovery. Outcome variables negative affectivity (only effect for recovered gamblers), gambling-related cognitive distortions, and decision-making were clearly related with gambling recovery. Less depressed/anxious gamblers were more rational about gambling.	The close relationship between negative affectivity and cognitive distortions suggests that the latter could work as a buffer (e.g., fantasizing about future winnings) for feelings of hopelessness and desperation. Conversely, performance on the IGT was completely unrelated to the other outcome variables and, along with improvement in cognitive distortions, seemed to constitute part of a core of v…	Traits	Traits associated with clinical recovery	Outcome variables negative affectivity (only effect for recovered gamblers), gambling-related cognitive distortions, and decision-making were clearly related with gambling recovery			Psychiatry Research	In the psychopathology domain, cognitive distortions, impulsivity, and bias in the decision-making process have been reported as important aspects related to the initiation and maintenance of gambling. Two dimensions of cognitive distortions related to gambling have been described: luck as a personal attribute (rather than a product of chance) and misperceptions about random events (which lead to…
Shead et al.	2020	Kvantitativ	Exploratory, observational	59	Gender: 89.8% females. Age: mean 21.6 years (SD 4.4). Etnicity: -. Type of game: -. Diskuterer ikke utfall i lys av kjønn, etnisitet eller type spill. Studente (89,8% kvinner), gjennomsnittsalder 21.6 (SD 4.4), ikke problemgamblere i utgangspunktet.	Canada	GD: Gambling beskrives som en impulslidelse, men med manlgende kunnskap om sammenhengen mellom gambling, impuls og disposisjon. Hypotesen er at økt mindfulness (kontrollert for disposisjon) reduserer impuls og dermed også gambling atferd.	The current study aimed to show whether gambling, dispositional mindfulness (Mindful Attention Awareness Scale; MAAS) and delay discounting are related, and whether repeated practice of a contemporary mindfulness-based meditation intervention could change gambling cravings (Gambling Craving Scale; GACS) and/or delay discounting (Delay Discounting Task) in comparison to an ACC (active control cond…	Gambling activity questionnaire, Problem Gambling Severity Index, Gambling craving scale (GCS), Barratt impulsiveness scale v11, Mindful attention awareness scale, Delay discounting task	Mindfulness Beskrivelse: Mindfuness-based meditation exercise condition: 10 min guided exercise. Control condition: Audiobook 10 min. 8 sessions.	The current findings lend support to the hypothesis that the practice of contemporary mindfulness-based meditation can be effective in curbing gambling cravings. However, the hypothesis that meditation would reduce impulsivity and the tendency to devalue future rewards (delayed discounting) was not supported. Additionally, although individuals with lower dispositional mindfulness tended to be mor…	Lite plaget gruppe. For generell intervensjon, mer spesifikke intervensjoner med GD som target kan fungere bedre.	Traits Protocols	Relation between traits related to GD and recovery, and effect of mindfulnessbased intervention	8 sessions of Mindfuness-based meditation exercise condition (10 min guided exercise - hjemme?) - can be effective in curbing gambling cravings. However, the hypothesis that meditation would reduce impulsivity and the tendency to devalue future rewards (delayed discounting) was not supported.		Første del av studien hvor de undersøkte sammenhengen atferd-impulsivitet foregikk i lab. Resten var hjemme med daglig tilsendt email. Unge personer, studenter med lav gambling craving i utgangpunktet (kun 39 med gamlbing experience, kun en definert som "problem gambler")	International Journal of Mental Health and Addiction	participants with higher rates of delay discounting (i.e. a preference for smaller, more immediate rewards)
Smith et al.	2016	Kvalitativ	Interview	8	Gender: 50% male. Age: rang from 29 to 65 years. Etnicity: -. Type of game: -. Diskuterer ikke utfall i lys av kjønn, etnisitet eller type spill.. 8 utvalgte deltagere til denne kvalitative studien (i hovedstudien startet 89 og 51 fullførte). 6 fullførte, 2 droppet ut. 4 i hver gruppe. 50% kvinner. Fra 29 til 65 år. I og utenfor jobb, enslige og gifte og med ulikt antall fullførte sesjoner (2-14)	Australia	GD: Gambling defineres kognitivt gjennom erroneous perception of randomness, innaccurate perceptions og urge (impulse regulation).	The aim of this qualitative study was to support and extend findings from a randomised trial to evaluate the differential efficacy of CT versus ET > Extend findings in terms of experiences with deviations from the CBT-protocol that were important to the participants' perceptions of therapy (one-on-one interviews) and mechanism of change (as measured with GRCS and GUS)	Semi strukturert open ended interview. Ca en time.	Kognitiv adferdsterapi vs eksponeringsterapi Beskrivelse: 12 ukentlige sesjoner med CT eller ET.	Interplay between urge and cognition, altså en mer indre psykobiologisk tilstand og persepsjon av kontroll. Ulike opplevelser kan plasseres på et urge-cognitive continuum. - Participants experiences both supported and extended key findings of the randomised trial (CT vs ET). Participants reported outcomes ranging from reductions in problem gambling to improved psychosocial wellbeing. - Participan…	dodo verdict, behanding fungerer, men ulikt for hver person. Uspesifikke faktorer betydningsfulle (allianse, tid, struktur).	Protocols	CBT and exposure teraphy		Høyt frafall (61% i ET). Har ikke lest hovedstudien, så vet ikke hvordan funnen der har blitt presentert.	Gamblere som søker behandling på et gratis tilbud som tilbyr CBT. De får enten ET eller CT (begge har effekt), og noen deltagere blir plukket til å intervjues for å borre dypere for å forstå mekanismer for endring.	Journal of Gambling Studies
Smith et al.	2018	Kvantitativ	Sammenlingnende (to studier)	320	Draw from three studies - Gender: 49/47.9/100% male sample respectively. Age: mean of 49.28/45.12/37.30 years respectively. Etnicity: -. Type of game: electronic gaming machine, n = 215; horse or track betting, n = 54. Diskuterer utfall som funksjon av type spill, men ikke kjønn eller etnisitet. 302 (94,4%) problem gamblers (tilsvarende VGS cut score på ≥ 21), 25,9% med moderate to severe impairm…	Australia	GD: Problematferd for selv og andre og lavere livskvalitet	It is unknown whether treatment outcomes derived from randomized controlled trials (RCTs) still hold when applied to patients seen in routine practice. Aims to investigate the generalizability of treatment outcomes potentially influenced by differences in the characteristics (preferred game - poker EGM, horse betting) of help‐seeking problem gamblers. > characteristics in terms of outcome-scores …	The Gambling Related Cognitions Scale (GRCS), The Gambling Urge Scale (GUS), The Kessler 10 Scale (K10), The Work and Social Adjustment Scale (WSAS)	Kognitiv terapi og eksponeringsterapi Beskrivelse: 7-11 terapisesjoner.	RCT er outcome er relevant for klinisk praksis. Community services er like effektivt som streng CBT levert av spesialisthelsetjenesten, og mer fleksibel, noe som kan føre tll bedre respons. Study results also highlight that a gambling therapy service funded to deliver problem gambling‐specific CBT was as efficacious, at least in the short term, as the “potent” CBT components administered under hi…		Traits	CBT and exposure teraphy		Skal denne inkluderes når den referer til to andre studier? Har vi med de to andre studiene? Kanskje best som artikkel å rferer til i diskusjonen.	To ulike studier som blir sammenlignet.	Clinical Psychology & Psychotherapy
Stewart et al.	2016	kvalitativ	Case Series (pilot) Assessments were conducted at pre-treatment, post-treatment, and 3- and 6-month follow-up.	6	Gender: 100% male. Age: mean 46.3 years (ranging from 34 to 56). Etnicity: 100% Caucasian. Type of game: 5 of 6 participants reported video lottery. Diskuterer ikke utfall i lys av kjønn, etnisitet eller type spill. Menn (n = 6) med PGSI-skår tilsvarende risk eller problem (≥ 8). Gjennomsnittsalder: 46,3 år. Rekruttert fra gamblingtelefon, postere mm. 19 meldte interesse, 6 hvite menn ble med. Al…	Canada	GD: exists of subtypes of gamblers on the basis of their underlying motivations for gambling: (1) escape-motivated gamblers (gamble to cope with or escape from negative emotions, worries, and life concerns); (2) action-motivated gamblers (gamble for enhancement, emotional reward, or the excitement	The aim of the present case series was to provide a preliminary assessment of the utility of a motivation-matched treatment for problem gamblers. > Utility in terms of extinguish operant and classic conditioning related to gambling activities, environments, and associated stimuli (i.e., sounds, images, and objects such as money) that make gamblers susceptible to approaching gambling situations. >…	PGSI, GMQ (gambling motives), Craving to gamble: Drawing upon previous research, a five-item modified version of the Penn Alcohol Craving Scale (PACS) measured gamblingrelated craving over the past 7 days. Participants rated (skala fra 0 = never til 6 = all the time), frequency, time spent thinking about gambling, difficulty in resisting relapse opportunities, and strength of craving (e.g., ‘‘How…	Motivasjonsfokusert behandling Beskrivelse: Six sessions of individual treatment were delivered over 6 weeks. Deltakerne mottok enten action- eller flukt-motivert behandling. Begrunnelse: Drawing upon a cognitive- behavioural framework, the premise of motivation-matched treatment for gamblers is to expand on traditional CBT by including components that differentially identify and modify the types…	Participants’ scores on the primary outcome measures revealed considerable pre- to post-treatment reductions: 100% of participants exhibited significant post-treatment gains on at least one primary outcome measure. Craving to gamble. P1 and P2, both escape motivated, exhibited significant post-treatment reductions in craving to gamble (PACS), which were maintained at follow-up. Action-motivated g…	given the positive outcomes in this study and the overall magnitude of change on the majority of outcome measures, further research investigating the efficacy of targeting underlying motives as part of interventions for PG is certainly warranted. In addition to a randomized controlled trial, future research should examine the role of theoretically relevant mediators of treatment change and assess…	Add-ons	Motivation matched theraphy		Burde hatt større sample size, randomisert og en kontrollgruppe. 5 av 6 deltakere spilte slots, men hva med andre spilltyper og alle passer vel ikke ganske enkelt inn i en slik dikotom modell? En av få med en klar teoretisk forståelse (action og escape-gamblers). Forfatterne etterspør også mer forskning som bygger på en tydeligere teoretisk forståelse.	Drawing upon a cognitive-behavioural framework, therapists (doctoral-level licensed psychologists, supervised clinical psychology graduate students) delivered treatment designed to address specific maladaptive motivations for gambling, as well as the conditioning and unhelpful thinking patterns unique to each subtype.	Journal of Gambling Issues	On the basis of their primary underlying motivations for gambling, 6 problem gamblers received either action-motivated (n = 4) or escape-motivated (n = 2) treatment. Drawing upon a cognitive-behavioural framework, this 6-session motivation-matched treatment was designed to address gamblers’ maladaptive motivations for gambling
Syvertsen et al.	2020	Kvalitativ	Tverrsnitt intervjustudie (semi-strukturert) med fenomenologisk tilnærming	9	Gender: 1 female, 8 male. Age: ranging from 29 to 46 years. Etnicity: -. Type of game: -. Deltakere (1 kvinne) med nåværende (n = 5) eller lifetime (n = 4) GD rekruttert fra selv-hjelpsgrupper. Alder fra 29-46 år. 1 hadde deltatt på over 100 møter.	Norge	GD: Diagnose DSM-5	How is attendance in a form of non-theoretical selfhelp group for problem gambling experienced, including positive and negative experiences? (Participants verbal descriptions of their perspectives and experiences)	Semistrukturert intervju med fenomenologisk tilnærming til fenomenet. Open ended. Diagnostisk intervju DSM-5 ble administrert før intervju og current gambling disorder ble definert som 4 eller mer kriterier siste 12 mnd. Livstid var 4 eller fler kriterier en 12 mnd periode i livstid. Intervjuguide: The guide included open-ended questions concerning participants’ understanding of the self-help gro…	Selv-hjelpsgruppe	1) deling av historier, 2) holde det relevant til gambling, 3) opplevelse av gruppen var koblet til grad av endring. Spesielt for norske grupper å dele praktiske råd, noe som i i AA generelt frarådes. Three themes were identified as positive/negative experience with attending organized self-help: ‘Shared narratives and understanding, ‘Keeping it relevant to problem gambling’ and ‘Changes over tim…	generelle mekanismer viktigere enn spesifikke metodemekanismer.	Modes	Selfhelp	Three themes: ‘Shared narratives and understanding, ‘Keeping it relevant to problem gambling’ and ‘Changes over time’. For ‘Keeping it relevant to problem gambling’, two sub-themes that expand upon the overarching theme was found: ‘Complete sharing’ and ‘Finding solutions’.		De fleste studier av selvhjelpsgrupper har blitt gjort i Canada og USA, denne er fra Norge. Mer ateoretisk tilnærming i Norge, ikke religiøst.	International Gambling Studies
Terrega et al.	2015	Kvantitativ	Evaluering Kartlegging med klinisk intervju ved inntak og siste terapitime	16	Gender: 100% male. Age: mean 34.8 years (SD 6.02), mean age of GD onset 28.8 (SD 7.39). Etnicity: 93.8% originated from study contry (Spain). Type of game: slot machine. Diskuterer ikke utfall som funskjon av kjønn, etnisitet eller type spill. Behandlingssøkende menn med GD (slot machine)	Spania	GD: GD er karakterisert av mangel på selv-kontroll og assosiert med impuslive personlighetstrekk. Også koblet til mangler i emosjonell regulering/dysregulering	To evaluate the possible additional impact of a serious videogame in a CBT program on impulsivity traits (BIS-11, I7 Impulsiveness Questionnaire), anger expression (STAXI-2), and emotional distress (STAI-S-T, SCL-90-R).	South Oaks Gambling Screen (SOGS), Barratt Impulsiveness Scale (BIS-11), Impulsiveness Questionnaire, State-Trait Anger Expression Inventory 2 (STAXI-2), Symptom Checklist-Revised (SCL-90-R), State-Trait Anxiety Inventory (STAI-S-T), and Novelty Seeking fra TCI-R	CBT med eksponering (videogame) og avslapping Beskrivelse: 16 group weekly CBT sessions and concurrently 10 weekly sessions of a serious video game (playmancer)	Endringer i flere av målene. Dropout og relapse likt som for CBT. En specific intervensjon som Playmancer kan være nyttig for å adressere underliggende endringsresistente faktorer for GD. With regard to the capacity of the therapy to achieve change, notable pre-post changes were observed in several of the mean scores evaluated: BIS cognitive Impulsiveness, BIS Unplanned Impulsiveness, I7 Impulsiv…	Høyt belastet gruppe. Teknologi kan rette behandlingen mer spesifikt på grunnproblematikk.	Add-ons	CBT with video game expoure	… may allow for treatment of the underlying psychological aspects involved in certain disorders, such as impulsivity, self-control problems, or deficits in ER - identifisere og forstå for å addressere		CBT gruppe i poliklinikk, videogame i 20 min i lab med avslappende musikk før og etter.	Frontiers in Psychology
van der Tempel et al.	2020	Kvantitativ	Feasibility study med intervensjon Kartlegging før oppstart (over telefon), samt psykometrisk og neurokognitiv kartlegging under og etter behandling	9	Gender: 100% female. Age: mean 56.2 (SD 1.84). Etnicity: -. Type of game: -. Diskuterer i lys av kjønn, men ikke type spill eller etnisitet. Kvinner med GD (lidelsestrykk og atferd tilsvarende behandlingssøkende personer) som brukte ca halvparten av inntekt på gambling. Middelaldrende.	Canada	GD: Ikke definert tydelig, men indirekte definert GD ut fra diagnose	The present study investigated the feasibility of group-based MBI for treatmentseeking women with GD. > Feasibility in terms of women's interest in participating, reduced sympthoms and cravings, incresed mindfulness and tolerence (distress and stressors)	NODS, SCIDI, GCS, Eysenck PI, PG-YBOCS, GCS, SOGS, G-TLFB, GMQ, MAAS, CEVO-SF, PBI, DTS, BDI, A-TLFB, ADS, DAST, STROOP og en rekke neurokognitive oppgaver	Mindfulness Beskrivelse: 10 ukentlige mindfulness grupper. Manual utviklet fra protokoll for sosial angst.	av rekruttering, og dermed lav sample size og lav reliabilitet. Indikasjon på effekt av MBI treatment. MBI was associated with clinically and statistically significant improvment in PG-symptoms (PG-YBOCS), craving (GCS), depression (BDI) and attention to negative affective words (Stroop task).	Usikre funn pga sample size	Modes	Groupbased mindfulnessbased therapyh	Mindfulness-based treatment focusing on attentiveness to the present moment, non-judgemental self-examination, gambling triggers (e.g. seeing an ad for a casino, stress) and urges or actions that led to gambling - was associated with clinically and statistically significant improvment. They felt that more practice transferring skills from group sessions to home would have been valuable	Strenge ekslusjonskriterier, stor mengde tester	Annonsert etter deltagere på nett og flyer. Mye testing. Mål om rekurttering av 28, kun 9 i studien.	International Gambling Studies
van Minnen et al.	2020	Mixed Methods	Oppfølgingsstudie (Multippel baseline study) med intervensjon Kartlegging ved oppstart, daglig selvrapport av urge (Daily diary), samt evaluering av behandlingsopplegget	8	Gender: 5 male, 3 female. Age: range from 25 to 61 years. Etnicity: 6 Duch (study country), 2 other etnic background. Type of game: -. Diskuterer ikke utfall i lys av kjønn, etnisitet eller type spill. Menn (n = 5) og kvinner (n = 3) med GD (DSM-5) som primærdiagnose. Alder: 25 - 61 år. Rekrutert fra personer som søkte behandling fra en av tre outpatient addiction care sites of an addiction care …	Nederland	GD: In patients with PTSD, strong emotions can be trig- gered by stimuli that remind the person of a traumatic event from the past. Similarly, an addiction mem- ory that is developed over the course of a period of problematic substance use or behavior can be trig- gered and elicit strong urges (e.g., the urge to gamble	Aims at gaining more insight in the efficacy of a shortened versions of an AF- EMDR therapy intervention (Eye movement desensitisation, described in the PEIA (Markus & Hornsveld, 2017)). > Effect in terms of reduce the level of urge to gamble (daily feedback on 1-item scale from 1-100) and increase the level of self-control experienced (daily feedback on 1-item scale from 1-100)	Daglig evaluering (både åpne og lukkede spm) av spille-urge og selvkontroll. GASS, evaluerende spørsmål om behandlingen (Hvordan likte du behandlingen? Hva likte du best/minst?)	Addiction-focused Eye movement desentrization (AF-EMDR) Beskrivelse: The intervention consisted of six 90-minute sessions of AF-EMDR therapy. The protocol used in this study consisted of a selection of modules (see Table 2) of the Palette of EMDR Interventions in Addiction (PEIA) framework ( Markus & Hornsveld, 2017). Begrunnelse: The PEIA describes a set of 15 resourcing, TF- and AF- EMDR interv…	mixed findings. Results showed that three participants experienced spontaneous recovery during the baseline period, two did not respond to treatment, and three others showed improvements during the EMDR phase.	AF-EMDR therapy may have potential in the treatment of gambling addiction. However, more research is needed regarding the efficacy, contra-indications, focus, and application as well as the optimal dose of AF-EMDR therapy using the PEIA modules.	Protocols	Eye movement desentralization	AF-EMDR protocol, addressing treatment goal, change-blocking fears, attractiveness of addictive behaviour, desired thinking, craving, triggr situations - Mixed findings	En av artiklene som mest eksplisitt tar for seg urge: The focus in this study was on the urge to gamble and the feeling of self-control. Urge is the first criterion of the DSM-5 classification, and described as a need to gamble with increasing amounts of money in order to achieve the desired achievement (APA, 2013). The urge to gamble can also be described as a strong desire that is difficult to …	This study sample, although it included both female and male patients with differing ethnic back- grounds and treatment histories, was limited to eight participants. This limits the generalizability of these preliminary findings. In addition, the fact that several EMDR therapists participated (work- ing at three different sites) may have influenced the way the intervention is given, but analysis …	Journal of EMDR Practice and Research	Bra: A Cochrane review showed that GD can be treated effectively with cognitive behavioral therapy (CBT) and may also benefit from motivational interviewing (Miller & Rollnick, 1991). Although CBT showed a medium to large treatment effect at 3 months post-treatment, at 9−12 months only small, nonsignificant effects remained, thus calling into doubt the stability of CBT effects (Cowlishaw et al., …
Ward et al.	2018	Kvalitativ	Case series	10	Gender: 8 male, 2 female. Age: ranging from 29 to 56 years (median 44). Etnicity: -. Type of game: -. Diskuterer ikke utfall i lys av kjønn, etnisitet eller type spill. Menn (n = 8) og kvinner (n = 2) med problemspill i 3 til 40 år (median: 21 år). Alder fra 29-56 år (median: 44 år).	UK	GD: Pathological and problem gambling (PG) is a psychiatric disorder characterized by persistent and recurrent gambling behavior leading to clinically significant impairment or distress (APA)	To investigate the potential indications and adverse effects of using the opioid antagonist naltrexone to treat problem gamblers. > adverse effect in terms of change in craving to gamble and episodes of gambling	PGSI, Gambling craving scale (GCS), også kvalitative spørsmål om hvordan pasientene opplevde behandlingen	Medikamentell behandling Beskrivelse: Patients were prescribed an initial dose of 25 mg per day for 3 days, and then 50 mg per day as the usual maintenance dose. Begrunnelse: A systematic review of the use of naltrexone in diverse behavioral addictions showed consistent efficacy of the drug (Aboujaoude & Salame, 2016). Hva med Naltrexone overfor GD?	The study showed significant outcomes in reducing gambling cravings for the sample set. 11 said they had gambled less since started consuming naltrexone. 10 said they had experienced less gambling-related thoughts and urges. 8 said they had experienced side effects.	Given the design of the study as a case series, there was no control group, and a number of patients were on other psychotropic medications. We recommend care when prescribing to those suffering from concurrent alcohol-use disorder. To date, although evidence suggests that naltrexone has the most potential as a pharmacological treatment for PG, there has been no formal comparison study of its eff…	Protocols	Medical intervention	… significant outcomes in reducing gambling cravings for the sample set. 11 said they had gambled less since started consuming naltrexone. 10 said they had experienced less gambling-related thoughts and urges.	not able to control for the presence of comor- bidities and other psychotropic medications. Også usikkert hva som er langstidseffektene	All patients had attended a previous NPGC psychotherapy or cognitive behavioral therapy program. Six patients were taking another psychotropic medication, which included antidepressants and antipsychotics. Four patients reported a chronic medical comorbidity.	Journal of Behavioral Addictions	Bra: The body of literature on the pharmacological treatment of PG is supportive of the use of opioid antagonists as a treatment of “last resort” once psychological interventions have failed. Grant et al. (2014) reviewed 18 randomized control trials across five drug classes in the treatment of PG. Antidepressants, mood stabilizers, and atypical antipsycho- tics have shown mixed results, and there…
Zack et al.	2016	Kvantitativ	Kontrollert ekspriment med repetert kartlegging Kartlegging 1: VAS, POMS, ARCI, TMS + fysiske markører (intervensjon etter kartlegging 1 - rTMS og cTBS, eller plcebo) Kartlegging 2: VAS, TMS + fysiske markører (eksponering etter kartlegging 2 - pengespill i 15 min) Kartlegging 3: Stroop test og DDT + VAS, POMS, ARCI og fysike markører Resultater fra kartlegging 1, 2 og 3 - intervensjons- vs kontr…	9	Gender: 100% male. Age: mean 43.2 years (SD13.2). Etnicity: -. Type of game: slot machine. Diskuterer ikke utfall i lys av kjønn, etnisitet eller type spill. Menn med PG (NODS-skår ≥ 5) som ikke var aktivt behandlingssøkende. Ingen alvorlig tilleggsproblematikk.	Canada	GD: Defineres ikke spesifikt, men cognitive and affective-motivational processes og bias to select short-term over long-term rewards beskrives som especially important for addictions	This study aimed to assess the effects of these two protocols (rTMS og cTBS - continuous theta burst stimulation) on gambling reinforcement and related responses (ex Desire to Gamble) in otherwise healthy men with PG. > Effect in terms of promoted adaptive decision-making (DDT, betting behaviour), enhance cognitive control (Stroop task), and reduce the subjective-motivational and arousing (blood …	Desire to gamble (VAS), impulsivitet (DDT) VAS (Visual analog scales) for Desire to Gamble, DDT (adaptive becision-making), POMS (The Profile of Mood States-short form) for subjective-behavioral activation, ARCI (The Addiction Research Center Inventory) for psychostimulant-like sensations, TMS (State affect, scale from -3 (unpleasant) til +3 (pleasant/normal)) for comfort, fatigue, anxiety, mood,…	Repeated transcranial magnetic stimulation (rTMS) og continuous theta burst stimulation (cTBS) Beskrivelse: Three rTMS epochs were delivered with 5-min intervals between epochs. For each epoch, 15 10-pulse trains of 1-s duration were delivered. The number of pulses used for rTMS and cTBS stimulation in the present study is consistent with previously described protocols, taking into account differ…	TMS can reliably reduce subjective motivational and physiological reinforcing effects of slot machine gambling Neither rTMS nor cTBS reduced delay discounting. - Both rTMS and cTBS significantly increased Stroop interference. - Neither form of active stimulation significantly altered bet size or speed of play on (lack of significant univariate effect for the two indices). - Significant multivaria…	The inverse correlations indicate that faster speed of play (more spins) was associated with smaller bet size (fewer credits wagered per spin) i.e., players distributed their available credits so as to Cognitive control: Contrary to the decrease in subjective and physiological effects under active treatment vs. sham, Stroop interference was significantly greater for rTMS vs. sham, t (8) = 3.79, p…	Protocols	Repeated transcranial magnetic stimulation	Neither rTMS nor cTBS reduced delay discounting. - Both rTMS and cTBS significantly increased Stroop interference. - Neither form of active stimulation significantly altered bet size or speed of play on (lack of significant univariate effect for the two indices). - Significant multivariate effect of treatment when the two indices (bet size and speed) were considered in combination.		Labratorie	Brain Stimulation
Zhuang et al.	2018	Kvantitativ	Kvasi-kontrollert eksperiment med parvis sammenligning	84	Gender: 100% male. Age: majority in age-range 31 to 40 years both intervention- and control group. Etnicity: 100% chinese (minority in study country). Type of game: . Cultur-related variations in the sample are addressed. Diskuterer ikke utfall i lys av kjønn eller type spill. Kinesiske menn i Hong Kong med PG. Rekruttert fra nye henevendelser til beahandling.	Hong Kong	GD: GD som emosjonell lidelse. Fokus på negativ affekt.	Aimes to examine the short- and long-term effect (post intervention/6-months after) of a culturally attuned integrated CBI group treatment > Effect in terms reductions of gambling-related dysfunctional thoughts (Gambling-Related Cognition Scale (GRCS)) and negative psychological states (DASS)	SOGS, GUrgeS, Gambling activity record, GRCS, WAI-S	Kultursensitiv CBT Beskrivelse: culturally attuned integrated CBI group treatment with an emotional regulation component. 8 sesjoner a 3 timer. Kontroll: sosial gruppe samme varighet.	Modifisert CBI gruppe er effektiv i å behandle kinesiske spillere i hong kong, og effekten holder seg mot follow-up. Både gamlingrelatert kognisjon og negativ psykologisk state (stress) medierer effekten noe som peker mot en integrert modell med både kognitive og emsojonsregulerende komponenter. CBI group treatment appeared to be effective in treating Chinese PGs in Hong Kong and the effects can …	Tidligere behandling har fokusert ensidig på kognitiv endring, og en integrert modell som fokuserer på både kognisjon og negative emosjoner i Gambling D kan mksimere effekten av behandling.	Add-ons	Cultural adapted CBT	Reductions of gambling-related cognitions (i.e. interpretive bias) and negative psychological states (i.e. stress) could mediate the treatment effect of the CBI on the reduction of the severity.		Pasienter henvist til behandling. Fikk individuell oppfølging av sosialarbeidere (ikke CBT) før gruppe med manualisert CBT. Utviklet i forprosjekt tilpasset kultur.	Journal of Gambling Studies
